# Supplementary material for: Potent and Selective Inhibitors of Human Monoamine Oxidase A from an Endogenous Lichen Fungus Diaporthe mahothocarpus
Source: J Fungi (Basel). 2021 Oct 18;7(10):876. doi: 10.3390/jof7100876 (PMC8541017; doi:10.3390/jof7100876)
Supplement: Supplementary file 1 [file jof-07-00876-s001.zip]

Archive with 1 entries (1 files):
- jof-1400135-supplementary.pdf
